# Supplementary material for: TGF-β-dependent lymphoid tissue residency of stem-like T cells limits response to tumor vaccine
Source: Nat Commun. 2022 Oct 13;13:6043. doi: 10.1038/s41467-022-33768-x (PMC9562983; doi:10.1038/s41467-022-33768-x)
Supplement: Supplementary file 3 — Source Data [file 41467_2022_33768_MOESM3_ESM.xlsx]

## Sheet: Figure 1
	Figure 1b																									1c
		WT							Tgfbr2-/-								No T cell transfer									Day of death recorded
	Day	1	2	3	4	5	6	7	1	2	3	4	5	6	7	8	1	2	3	4	5	6	7	8		WT	Tgfbr2-/-	No T cell
	0	336.838	251.364	302.07	251.796	288	265.6	333.2	283.712	280.582	277.052	276.232	317.889	315.741	297.44	271.44	213	193	349	255	238	190	205	248		3	5	2
	1								348.676	319.332	380.016	349.44	396.24	458.64	357.209	304.262										4	5	2
	2	457.314	606.778	347.443	399.672	420	567.84	655.949	389.925	390.593	416.707	378.144	539.594	558.771	560.789	406.546				775	525	321	398	420		6	6	3
	3							1050.04	418.585	440.128	445.176	464.755	750.649	810.501	632.736	552.698				1096		415	668			6	7	4
	4	565.831	812.175	483.809	739.648	633	1041.3		504.749	567.216	509.309	599.04	884.884	901.68	766.584	602.55	612	489	501	1238		437				7	9	5
	5								542.531	711.854	597.111	679.536	1164.8	1218.96	842.625	727.584				1807		515				11	10	8
	6				1104.25	1024			579.197	879.84	668.304	733.59			1009.81	988.853		668	834			690				15	13	8
	7	801.459	1052.4	652.288					652.288		783.744	813.322				1307.71						803					15	10
	8									983.468		864.864						1208	1329			1171
	9	961.085		816.379					753.168		878.475	1019.78										1358
	10									1108.75												1518
	11	1132.19		893.389					872.378		935.111
	12
	13			996.559					976.558		1015.93
	14
	15			1175.72					1118.97
	1e	WT+Vax															Tgfbr2-/- +Vax									1d
	Day	1	2	3	4	5	6	7	8	9	10	11	12	13	14	15	1	2	3	4	5	6	7	8		Day of death recorded
	0	274.602	306.925	299.676	258.726	302.848	310.206	270.13	259.584	271.301	287.954	281.649	258.909	278.616	321.422	279.639	250.723	275.6	296.525	272.78	272.938	331.818	310.648	324.437		WT+Vax	Tgfbr2-/-+Vax
	1																									1	10
	2	360.578	412.672	430.56	449.297	544.856	609.18	315.058	270.088	378.56	473.218	722.779	531.981	762.105	777.687	417.531	208	210.974	271.7	325.811	151.632	502.113	426.442	291.45		1	10
	3											1224.93		1373.81	1034.79											1	16
	4	466.752	736.37	1091.93	661.606	654.545	934.669	492.526	365.04	672.387	791.856		589.134			549.921	87.7344	136.469	191.693	511.29	179.114	591.136	610.355	404.747		1	20
	5																									3	24
	6	627.557	1281.58		825.178		1097.04	588.931	494.426	1192.88	904.176		660.192			809.536	64.701	212.098	366.08	476.237	170.789	662.002	722.498	451.102		3	25
	7					1067.65										1021.29										3	35
	8				991.827			702.942	591.053		1044.98		771.628				70.98	172.692	343.746	412.698	87.6096	893.618	862.243	437.102		4
	9	1186.46															73.164	297.596	360.36							6
	10				1191.44			1012.28									101.92	368.16	377.395	659.1	0	1026.17	1068.42	539.254		6
	11								1164.8				1004.93													6
	12																124.509	418.704	396.864	704.246	0			612.429		7
	13																									7
	14																131.04	707.398	553.03	745.545	0			690.3		8
	15																									9
	16																			755.795	0			783.744
	17
	18																			824.023	0			875.544
	19
	20																160.16	1162.51	748.8	911.04	0			965.328
	21
	22																			929.76	0			1078.61
	23
	24																			1031.47	0
	25																374.4		1223.04
	26																				0
	27
	28																				0
	29
	30																696.306				6.7704
	31
	32
	33
	34
	35																1022.11				15.5938
	36
	37
	38
	39
	40																				22.88
	41
	42
	43
	44
	45																				25.9896
	46
	47
	48
	49
	50																				25.9896
	1h	WT+anti-PD-L1										Tgfbr2-/-+anti-PD-L1												1i
	Day	1	2	3	4	5	6	7	8	9	10	1	2	3	4	5	6	7	8	9	10	11		Day of death recorded
	0	326.196	258.57	349.877	323.925	347.322	269.84	251.41	308.91	262.37	299.68	294.95	273	345.43	284.17	308.818	275.783	287.538	284.75	278.242	257.552	321.048		WT+anti-PD-L1	Tgfbr2-/-+anti-PD-L1
	1																							20	20
	2	309.254	348.646	364.572	212.94	299.099	486.31	275.38	353.5	310.85	412.34	304.13	296.4	489.22	483.23	252.252	304.078	339.456	358.207	353.203	236.086	356.363		24	24
	3																							26	26
	4	287.007	407.094	405.109	212.984	263.901	501.69	339.96	411.54	358.35	550.8	274.65	281.77	501.23	529.4	173.514	144.893	488.817	359.738	342.218	191.646	383.386		32	28
	5																							34	29
	6	371.571	514.114	363.168	263.078	290.16	351.92	237.93	292.14	292.52	494.02	203.01	211.82	485.7	505.66	252.252	91.494	339.456	239.104	360.669	63.648	328.074		34	42
	7																							36
	8	314.496	496.08	209.456	254.592	289.224	279.58	187.9	243.84	232.96	377.4	184.7	167.84	415.9	338.93	50.1696	0	289.466	275.366	353.203	0	356.363		38
	9
	10	243.734	311.566	166.608	226.325	269.62	217.46	144.17	252.76	228.8	277.16	131.04	125.8	297.29	258.24	0	0	250.216	174.13	344.76	0	186.526
	11
	12	170.249	257.4	65.7176	192.858	266.222	160.88	99.3	205.92	150.88	254.59	67.56	66.28	182.52	142.94	0	0	183.456	31.8942	155.301	0	135.626
	13											0	0
	14	106.08	215.026	0	159.12	179.816	103.33	77.86	191.88	116.48	370.19	0	0	64.74	94.35	0	0	69.316	0	232.902	0	59.3216
	15											0	0
	16	133.286	209.926	0	253.094	134.784	63.7	76.44	114.82	80.34	524.14	0	0	68.64	57	0	0	54.08	0	499.997	0	125.736
	17											0	0
	18	66.5496	195.437	0	370.825	105.301	0		113.15	104.83	717.06	0	0	148.78	0	0	0	173.526	51.5923	632	0	199.565
	19											0	0
	20	0	238.961	29.353	435.44	116.359	0	86.49	98.28	121.31	1155.55	0	0	192.82	0	0	0	352.466	79	1103.76	0	263.078
	21											0	0
	22		442.442	70.2	672.957	129.402	0	106.33	168.48	150.88		0	0		20.8	0	0	650.857	145		0	449.425
	23											0	0
	24	0	674.959	196.71	1089.08	306.142	0	110.66	241.07	116.48		0	0	351.53	48.36	0	0	1092.62	308		0	694.78
	25											0	0
	26		1327.7	277.906		435.999	0	139.01	319.76	140.6		0	0	763.78	120.56	0	0		559		0	1225.49
	27											0	0
	28	0		361.717		552.24	0	228.79	438.72	305.06		0	0	1099.2	180.41
	29											0	0						1396
	30			591.739		695.885	0	314.5	568.34	511.95		0	0		204.42	0	0				0
	31											0	0
	32	0		1040.51		829.519	0	599.56	669.24	758.67		0	0		261.55
	33
	34	0				1263.1	0	800.27	797	1080.46					361.67
	35											0	0
	36	0					0	1129.16	843.34						470.47
	37
	38	0					0		1110.63						611.58
	39											0	0
	40														876.91
	41						0									0	0				0
	42														1206.06
	43	0										0	0
	44						0
	45
	46	0					0					0	0
	47
	48	0					0
	49
	50	0					0					0	0			0	0				0
	1k	WT+anti-PD-L1+Vax										Tgfbr2-/-+anti-PD-L1+Vax												1l
	Day	1	2	3	4	5	6	7	8	9	10	1	2	3	4	5	6	7	8	9				Day of death recorded
	0	299	283.14	281.112	248.119	320.32	268.32	256.356	296.608	320.525	275.366	289.439	292.536	294.112	276.25	305.448	334.88	312.853	333.216	253.76				WT+anti-PD-L1+vax	Tgfbr2-/-+anti-PD-L1+vax
	1																							30
	2	291.902	252.72	163.183	185.291	246.424	147.108	174.824	349.44	459.68	364.364	202.668	255.528	329.93	276.25	395.959	263.12	450.622	395.866	120.328				30
	3																							35
	4	231.701	228.072	191.173	170.31	136.136	50.96	183.04	380.952	427.7	208.26	125.133	298.168	229.736	193.44	432.468	164.736	411.497	294.466	0				40
	5																							40
	6	151.351	166.4	109.2	155.002	101.92	46.6856	93.8995	138.32	313.778	93.288	81.51	238.581	248.43	50.96	75.2544	117.936	294.996	288.571	0
	7
	8	74.88	165.017	56.16	41.496	87.6096	4.16	52.26	58.24	236.6	122.99	50.96	130	87.75	0	79.7472	15.6	181.116	286	0
	9
	10	0	31.2	0	26.8268	0	0	15.6	13	205.92	13	0	0	25.48	0	7.8	0	90.272	176.467	0
	11
	12	0	0	0	0	0	0	15.6	13	155.501	0	0	0	0	0	0	0	77.3136	153.504	0
	13
	14	0	43.68	20.592	0	0	0	0	0	183.706	0	0	0	0	0	0	0	72.072	87.36	0
	15
	16						0	0	0	254.197	6.9888					0	0	68.64	31.2	0
	17
	18						0	0	0	283.92	13.104					0	0	39	7.8	0
	19
	20	0	174.824	120.141	41.808	0	0	0	0	348.754	20.592	0	0	0	0	0	0	21.84	0	0
	21
	22						0	0	0	366.912	38.22					0	0	10.92	0	0
	23
	24						0	0	0	480.542						0	0	0	0	0
	25	0	401.918	382.365	101.837	0						0	0	0	0
	26						0	0	0	638.667	41.5303					0	0	0	0	0
	27
	28						0	0	0	815.134
	29
	30	0	829.92	1153.39	222.768	0	0	0	0	1038.96	110.323	0	0	0	0
	31
	32
	33
	34
	35	0	1264.14		681.2	0	0	0	0		326.18	0	0	0	0
	36
	37
	38
	39
	40	0			1084.12	0	0	0	0		613.142	0	0	0	0
	41
	42
	43
	44
	45	0				0	0	0	0		1099.2	0	0	0	0	0	0	0	0	0
	46
	47
	48
	49
	50	0				0	0	0	0			0	0	0	0

## Sheet: Figure 2
	Figure 2b					2c					2d					2e
	WT	Tgfbr2-/-	WT+Vax	Tgfbr2-/-+Vax		WT	Tgfbr2-/-	WT+Vax	Tgfbr2-/-+Vax		WT	Tgfbr2-/-	WT+Vax	Tgfbr2-/-+Vax		WT	Tgfbr2-/-	WT+Vax	Tgfbr2-/-+Vax
	559.796	356494	88735.3	276919		75	6.7	31.7	6.54		0	88454.3	26533.8	62065.1		60.6475	9192.83	4490.34	43514.7
	10942.9	60711.9	36384.2	918524		61.7	21	4.53	9.13		4014.44	6849.03	6542.02	304025		1454.82	1403	1294.59	230407
	6680.39	34192.2	350755	1.62779e+06		7.9	15.3	7.55	2.56		727.022	3656.58	70049.3	546500		619.315	967.115	9716.41	274144
	12779.1	1018248	233238	935704		7.8	4.9	5.74	2.94		2126.52	179951	37972.4	241008		1703.78	11274.7	25952.8	124002
	18343.3	233675	61133.2	511029		20.6	5.84	8.78	6.6		932.309	38749.2	15777.2	129436		0	7890.05	7717.23	41741.1
	2490	402275	39571.1	2685975		33.3	0.89	12.3	3.7		0	23146.6	12000.5	705302		0	4866.63	3099.92	79635.2
	12762.1	167452	54867.8	1.51752e+06		24.2	1.28	14.4	2.9		0	6612.01	126096	358380		0	1315.1	10190.6	39322.3
	2174.7	158252	17518.8	88873.6		9.21	0.61	14	4.67		371.955	8590	64421.8	396933		0	1484.9	16576.4	94416
	1481.01	21381	48601.1	151416		53.9	29.7	11.6	0.56		35.2936	3463.75	136680	279222		70.5871	1545.86	39281.1	72561.1
	11782	13060	64982.5	913745		24.2	23.2	12.2	0.31		1496.37	2455.28	19634.5	67004.8		514.891	1083.98	4361.29	9358.57
	4498		35801.8	101158		27.6		15.9	0.35		1722.6	1136.94	17123.2	789102		331.926	179.652	4426.46	26303.4
				1100750					1.48		251.478	1395.16		298900		45.683	930.11		38981.5
				89016.2					0.94		637.442	26666.2		703481		509.367	3848.74		151038
				259915					13.4		2511.64	2707.76		244227		664.125	469.238		12789
				3.391e+06					25		269.651			266975		90.0065			33378.7
				1265628					11.6
				2.5467e+06					14.1
				1.07437e+06					11.6
				1.10348e+06					23.7
				963429					6.64
				918494					6.72
	2f					2g					2i	IFNg+%				IFNg+TNF+%
	WT	Tgfbr2-/-	WT+Vax	Tgfbr2-/-+Vax		WT	Tgfbr2-/-	WT+Vax	Tgfbr2-/-+Vax		WT	Tgfbr2-/-	WT+Vax	Tgfbr2-/-+Vax		WT	Tgfbr2-/-	WT+Vax	Tgfbr2-/-+Vax
	70.1939	50810	1570.73	13961.2		0	54515.6	21919.2	77270.3		0	16.9	18.6	38.6		0	1.3	0	14
	1400.13	10469.7	1083.67	75041.8		364.253	6004.22	11011.3	245241		2.9	29.6	11.1	60.1		0	3.6	0.4	21
	605.178	4135.02	30797.9	232344		935.704	3178.15	112949	458669		8.9	27.8	13.6	54		0	3.8	0.2	25
	2305.87	54262.9	31577.5	157350		2267.44	249932	96343	269277		10.7	11.6	4.9	38.2		1.9	0.7	0.3	15
	155.997	11599.3	7233.76	57059		207.384	44612.5	19951	181517		2.7	17.1	14.4	34		0	0.8	4.1	11
	69.2289	34750.1	1499.96	326061		0	43980.6	1488.09	471365		0	16.7		21		0	1.4		2
	1	11726.3	4843.56	152279		241.222	12657.8	778.919	223181		1.9	11.5		18		0	1		2
	57.4247	11033.2	1425.82	17121.8		247.97	16351.2	500.962	8358.57		12.5	7.3				3.1	0.7
	49.9745	1257.57	1885.49	15899.8		70.5871	2550.77	1938.94	4487.66		0	9.9				0	0.7
	261.679	751.064	4613.91	31296.5		617.398	1526.72	1208.72	11833.3
	75.183	31145	2899.22	20733.2		785.738	1375.62	401.263	4575.81
	2231.09	3654.27	10472.7	35220.1		205.795	531.558	11433.7	18380.5
	355.784		177766	8810.39		255.172	20687	195347	2283.85
			51863.9	63690.3		1692.45	2635.45	55380.1	209353
			160800	1.06062e+06		180.013		103946	163951
			17706.8	323477				20323.6	79807.8
			15666.7	856690				12824.6	1.27275e+06
				238585					354434
				223627					680500
									370774
									356921
	2k					2l
	WT	Tgfbr2-/-	WT+Vax	Tgfbr2-/-+Vax		WT+vax	Tgfbr2-/- +Vax
	0	11.3	6.3	16.2		50.3	13.8
	0	18.5	7.5	22		54.9	4.1
	8.1	18.9	13.9	25		60.7	15.8
	14.9	17.1	8.5	31		34.7	27.4
	2.1	10.8	9.1	20		32.3	15
	2.8	10.8		17.3
	1.6	10.1		17.1
	1.1	17.9
	5.8	13.6
		13.8

## Sheet: Figure 3
	Figure 3b			3c
	Control	FTY720			WT				Tgfbr2-/-					Tgfbr2-/- +Vax					Tgfbr2-/- +Vax +FTY720
	6.1	0.63		day	1	2	3	4	1	2	3	4	5	1	2	3	4	5	1	2	3	4	5
	7.5	0.33		0	261.612	252.364	279.377	262.548	312.587	338.957	308.88	349.55	249.5	324.558	286.759	312.156	265.2	279.406	293.179	288.288	260.639	274.76	253.422
	9.9	0.83		2	433.655	341.983	429.484	350.255	558.688	574.872	444.461	457.314	309.63	254.54	323.809	277.805	290.436	160.992	457.766	546.031	446.031	397.896	274.999
	14.1	0.49		4	762.091	608.026	655.724	467.931	629.429	675.887	733.46	578.469	501.758	173.066	153.317	318.704	307.69	99.84	678.6	785.658	613.908	570.586	385.919
	6.3			6	1250.96	846.977	923.692	651.312	874.299	980.334	1201.2	858.13	1415.53	222.3	298.008	459.545	204.204	125.532	801.965	1024.14	798.252	916.899	479.116
	7.4
	7.1
	3d					3e
	WT	Tgfbr2-/-	Tgfbr2-/-+Vax	Tgfbr2-/-+Vax+FTY		WT	Tgfbr2-/-	Tgfbr2-/-+Vax	Tgfbr2-/-+Vax+FTY
	0.32	1.06	0.62	33.3		0.034	0.26	11.1	2.27
	0.45	0.54	1.63	24.6		0.034	0.13	10.5	2.97
	0.33	0.15	1.99	11.6		1.54	2.107	7.3	1.03
	0.076	1.39	0.82	15.5		0.461	1.127	6.381	1.2
	0.89	3.52	0.53	19.8		0.281	1.475	7.335	1.26
	0.96	2.47	1.86	17.8		0.393	1.701	6.689	2.5
	0.32	0.88	1.54	19.6		0.246	1.587	4.481	7.8
	0.45	1.39	1.77	18.8		0.989	2.326	4.006
	0.32	0.46	1.11	9		0.914	7.392	5.492
	0.31	0.47	2.12			0.499	2.423	6.641
	1.27		1.09			1.724	2.521	7.213
			1.75			2.367	3.91	7.332
			1.8			1.346	1.717	7.669
			0.68
			2.66
			2.22
			3.4
			1.78
			3.83
			3.88
			6.4

## Sheet: Figure 4
	Figure 4b					4c						4d
	TDLN	NDLN	Spleen	Blood		TDLN	NDLN	Spleen	Blood	Tumor		TDLN	NDLN	Spleen	Blood	Tumor
	2.716	0.12	0.213	0.177		96.9	66.4	70.9	40.4	18.9		43	12	0	0	2.55
	3.212	0.14	0.19	0.154		96.5	50.9	66.8	47.8	55.8		46	17.7	0.5	0	1.26
	2.217	0.11	0.156	0.105		96.4	65.5	72.3	52.5	80.5		34	10.9	0.47	0	2.08
	1.034	0.095	0.1	0.193		96	50	50.5	27.8	62.1		37	6.32	0.66	0	1.82
	2.957	0.315	0.693	1.22		97.9	84.3	53.9	31.1	9		38	12.8	2.84	0	2.62
	2.154	0.112	0.397	0.17		94.5	35.6	63.4	71	40		39.2	11.8	2.23	0	0.77
	0.846	0.109	0.149	0.423		89.6	33.3	45.6	60	38		30.4	9.19	2.96	0	1
	0.845	0.084	0.119	0.15		90.4	25	46.8	76	51		18.2	4.95	0.62	0	4.59
	0.521	0.067	0.181	0.121		88.4	28.4	33	62	50		28.2	9.88	4.65	0	0.56
	1.618	0.073	0.27	0.089		97.9	80.4	59.5	55	27		35.9	7.29	1.42	0	4.69
	2.11	0.12	0.286	0.146		98.7	88	46.1	15	27		26	11.1	4.35	0	0
	0.65	0.072	0.284	0.23		96.9	81.1	61.2	15	34		33.7	5.05	0	0	0
						92	81.5	84				14.1	0	0
	4g					93	43	82				25.1	29	0
	Early	Late				82.9	82	66				46.4	5.56	0
	52	536				95	88	64				39	15.8	0
	72.3	296
	45.8	425					4k
	56.2	419					Tumor weight	CD69%		4n			4p
	102.3	372					52	14.67		Pmel first	Pmel later		Pmel first	Pmel later
							72.3	20.16		97	92		56.1	87.6
	4h			4j			45.8	15.34		97	90		52.5	71.5
	Early	Late		Early	Late		56.2	18.42		94	98		56	63.5
	0.121	3.37		14.67	40		102.3	26.08			92			67.3
	0.141	2.17		20.16	37.88		536	40
	0.171	1.18		15.34	39.69		296	37.88
	0.11	2.51		18.42	39.2		425	39.69
	0.087	1.8		26.08	38.12		419	39.2
							372	38.12

## Sheet: Figure 5
	Figure 5c			5d			5e	CD69+CD103+			CD69+			CD103+
	Isotype	anti-CD4		Isotype	anti-CD4		Isotype	anti-CD4		Isotype	anti-CD4		Isotype	anti-CD4
	3.61	2.19		87	99		40	35		61	70		52	43
	2.25	2.06		88	99		43	31		63	71		55	36
	2.1	2.46		98	97		53	28		65	67		71	32
	0.48	4.1		98	92		50	17		59	59		71	21
	0.25	1.84		98	95		48	13		57	42		71	19
	5h
	CD69+CD103+					CD69+
	OVA WT	OVA Tgfbr2-/-	WT	Tgfbr2-/-		OVA WT	OVA Tgfbr2-/-	WT	Tgfbr2-/-
	31	2.2	2.1	0		61	34.2	10.7	5.5
	28	1.6	4.6	0.4		59	34.6	12.3	6.8
	31	3.1	2.6	1.7		58	31.1	8.7	10.4
	31	2.1	2.6	0.9		57	31.1	9.3	14.9
	36	2.3	2.9	1		64	47.3	5.8	10.4

## Sheet: Figure 6
	Figure 6c
	Slamf6						PD-1						CD38						CD44					CD62L
	LN Bulk	LN WT Stem	LN KO Stem	TIL WT	TIL KO		LN Bulk	LN WT Stem	LN KO Stem	TIL WT	TIL KO		LN Bulk	LN WT Stem	LN KO Stem	TIL WT	TIL KO		LN WT Stem	LN KO Stem	TIL WT	TIL KO		LN WT Stem	LN KO Stem	TIL WT	TIL KO
	103.187	621.851	413.05	94.3854	59.4841		102.89	823.121	558.382	9830.06	10443.9		1	268	184	1038	1058		98	96	96	89		39	65	9	8.5
	96.8134	569.954	631.563	69.1958	44.0061		97.1098	953.757	935.26	5112.14	5847.4		3	309	283	1376	1556		98	98	100	100		40	62	0	0
	100	576.5	554	355.5	261.5		100	1111.11	796.296	8538.27	6039.51		6.6	279	136	516	468		90	89	100	97		23	67	0	0
	100	488	550	58	37		100	3415	1280	17072	8821		64	131	279	2125	897
	97	453	375	165	98		94	4383	1971	12335	10668		10	608	169	2155	1874
	101						101						21
	103						105						17
	6e									6g
	Without Vax				With Vax					Gzma					IFN-g					IFN-g+TNF+
	LN WT	LN KO	TIL WT	TIL KO	LN WT	LN KO	TIL WT	TIL KO		WT-Vax	KO-Vax	WT+Vax	WT+Vax		WT-Vax	KO-Vax	WT+Vax	WT+Vax		WT-Vax	KO-Vax	WT+Vax	WT+Vax
	0.4	1	58	36	1	0.9	69	65		0	5.2	0	1.6		8	31.1	26.2	47		1.4	6.2	2.7	6.4
	0	0.4	51	63	1.1	1.3	65	72		0	15.7	0.6	19.8		9.4	23.7	18.9	46		0.7	5.9	1.9	6.5
	0	1.4	59	65	0.8	1.4	57	61		0	5.2	0.5	4.6		7.4	17.7	16.9	38		0.7	2	1.7	2.5
	0	1.5	71	72	0.5	1.7	67	59		0.07	1.1	0.9	9		10.6	7.6	37.6	43		2	2.3	7.6	4.8
	0.4	0.8	34	70	0.2	2	64	69		0	1.6	0	7		10.2	7.8	18.9	44.4		3	2.1	2.4	7.5
	0.3	0.2	48	74	1.5	1.6	61	69		0	1.9	9.3	11		18.6	8.7	27.5	55		3.9	2.3	3.7	6.2
	0	0	63	68	0	0.8	75	77		0	6.4	10.7	9		10	22.6				0	9.8
	0.8	2.7	63	69	0.5	0.9	73	66		0	4.1	13.8	48
	2.5	1	65	68	0	0.9	69	73		0	1.4	17.6	50
					0	0.7	77	80		0	15.3	10.7	56
					0.7	0.9	75	71		3	20	17.6	53
					0	0.6	71	68		2.6	14.4		42
													51

## Sheet: Figure 7
	Figure 7b							7d	stem							Non-stem
	Day 0		Day 4		Day 8			Day 0		Day 4		Day 8			Day 0		Day 4		Day 8
	WT	KO	WT	KO	WT	KO		WT	KO	WT	KO	WT	KO		WT	KO	WT	KO	WT	KO
	90	89	68	53	95	82		44	24	16	5.5	37	11		10.5	2.4	3	1.4	12	3.7
	94	93	71	54	93	84		48	25	17	5.8	60	17		5.4	2	3.3	1.3	12	3.9
	99	98.6	75	61	93	79.6		51	27	30	7.8	42	14		11.4	0	10	1.8	7.7	3.9
	99	96	86	66	95	87		49	27	19	7.4	35	8.3		0	0	3.9	1.6	10	4.2
	83	78	88	67	75	66		32.4	20.1	25.2	6.8	37.1	15		0	0	2	0.3	3.8	8.2
	95	94	84	65	84	73		43.4	21.5	38.9	9.8	25.3	13		0	0	1.6	0.4	7.2	6.2
	93	85	78	52	68	73		23	13.1	34.7	8.4	30.9	12.9		5.3	0.7	1.2	0.45	13	5.4
	93	85	83	63	77	65		33	18.8	20.8	6.4	28.5	15.5		2.4	5.3	1.7	0	11.1	4.4
	99.2	97.8	85	66	85.8	41.2		24.4	19.5	15.3	3.6	51	4.13		5	5.4	2.9	0	10.4	0
	97	72.2	79	64	78	39.5		37.1	13.6	20.4	3.1	54.2	1.92				0	0	15.6	0
	95	62.9			69.3	33.7		39.9	11.1	37.5	10.2	55.2	10.2				6.9	1.02	11.9	5.2
	97.1	75.2			61.1	30.7		43.3	11.9	36.7	15.2		15.6				18.2	0.51		5.6
					77.6	46.8		46.6	11.4	33	6.3		11.4				5.4	0.85		4
					68.2	38.1
	7e
	Day 0		Day 4		Day 8
	WT	KO	WT	KO	WT	KO
	24	71	64	93	42	89
	24	70	65	93	26	83
	30	76	47	89	45	85
	27	75	59	91	38	91
	33	69	64	92	37	89
	28	68	33	88	37	87
	41	86	28	88	36	88
	40	88	43	94
	39	83
	7f
	TDLN							Blood							Tumor
	Day 0		Day 4		Day 8			Day 0		Day 4		Day 8			Day 0		Day 4		Day 8
	WT	KO	WT	KO	WT	KO		WT	KO	WT	KO	WT	KO		WT	KO	WT	KO	WT	KO
	0.267	0.281	2.12	4.49	0.81	1.12		0.52	5.16	1.31	37.6	1.62	13.2		1.54	2.107	0.632	3.976	0.482	7.3
	0.626	0.691	1.3	2.25	1.34	1.74		0.17	1.3	0.74	21.9	1.35	12.5		0.461	1.127	0.58	3.418	1.349	6.381
	0.184	0.224	1.26	2.22	0.8	0.98		0.15	1.75	0.19	3.67	0.17	1.3		0.281	1.475	0.491	2.42	0.484	7.335
	0.45	0.45	1.24	1.77	0.66	0.75		0.38	3.93	0.36	4.22	0.45	3.98		0.393	1.701	0.653	5.574	0.969	6.689
	1.23	1.85	0.52	0.89	0.404	0.664		0.12	0.78	0.15	1.36	0.34	2.95		0.246	1.587	0.963	3.53	1.7	4.481
	0.69	0.883	1.29	2.33	0.233	0.493		0.09	0.76	0.23	2.43	0.26	2.83		0.989	2.326	1.022	4.146	0.915	4.006
	0.375	0.568	1.08	2.25	0.423	0.763		0.15	1.86	2.6	6.3	0.49	2.89		0.914	7.392	0.859	1.501	1.97	5.492
	0.689	1.155	0.53	1.1	0.789	1.54		0.23	1.18	0.66	1.96	0.48	2.67		0.499	2.423	0.5	1.395	1.727	6.641
	1.618	1.684	1.09	2.32	0.299	0.417		0.24	1.41	1.87	4.33	0.23	2.24		1.724	2.521	0.759	1.771	4.488	7.213
	2.11	1.84	1.02	2.7	0.494	0.573		0.42	1.56	1.14	2.91	0.18	1.64		2.367	3.91	1.347	2.415	4.641	7.332
	0.65	0.56	2.04	1.34	1.446	1.72		0.16	0.78	1.12	8.39	0.22	2.76		1.346	1.717	1.378	4.569	4.633	7.669
			2.21	1.49						1	5.86						1.114	3.002
			3.12	3.66						0.95	6.42						1.7	6.837

## Sheet: Figure 8
	Figure 8b						8c						8d
	PBS	Peptide	Poly I:C	Poly I:C+anti-IFNAR	Vax		PBS	Peptide	Poly I:C	Poly I:C+anti-IFNAR	Vax		PBS	Peptide	Poly I:C	Poly I:C+anti-IFNAR	Vax
	0.76	1.03	0.9	0.63	5.12		0.47	0.13	0.6	0.2	2.2		59	51.1	30.2	59	44.4
	0.69	1.29	0.39	0.66	4.02		0.55	0.25	0.13	0.09	0.3		61.4	45.5	32.7	42.8	52.7
	1.47	0.99	1	0.55	1.44		0.06	0.03	0.2	0.06	0.2		57	43.6	35.6	40.4	41.5
	1.93	0.95	0.42	1.56	0.41		0.34	0.2	0.05	0.04	0.5		61.9	51	48.5	76.2	14.2
	0.9	0.8	1.67	0.92	3.56		0.07	0.35	0.01	0.09	1.38		72.8	67.2	35.6	73.4	45.5
	0.96	2.87	2.42	1.87	2.12		1.5	0.46	0.9	0.23	1.11		65.7	62.2	55	55.1	30.2
	1.15	0.61	1.64	0.42	1.3		0.05	0.63	0.16	0.17	1.7		46.7	58.4	51	59.5	37.9
		1.55	1.69		1.26		0.17	1	0.62	0.01	0.52			47.3	46	54.7	39.2
		1.49			1.24		1.72	0.06	0.56	0.01	0.83			41	44.1		25.4
					0.52		2.37				0.81
					1.29		1.34				0.64
					1.08		0.16				0.59
					0.53		0.24				0.49
					1.09		1.58
					1.02		0.48
					2.04		0.06
					2.21		0.29
					3.12		0.07
							0.14
							0.06
							0.09
							0.04
							0.04
							0.1

## Sheet: Figure 10
	Figure 10a						10b				10d
	TDLN			Tumor			pro. dLN	dis dLN	Tumor		dLN	Meta LN	Tumor
	Tumor size	DP% in CD8 TEM		Tumor size	DP% in CD8 TEM		10.9	1.5	34.2		25	60	9
	11.76	15		11.76	34.2		6.3	4.4	73.2		9.3	13	45
	2.816	9.5		2.816	73.2		12.7	3.1	47		5.1	39	67
	1.372	1.6		1.372	47		6.9	4.9	51.8		9.4	30	39
	10.625	16.9		10.625	51.8		16.5	7.9	33.2		19	37	95
	26.6805	19.6		26.6805	33.2		6.1	3.6	66.6		6.3	10	23
	4.851	7.6		4.851	66.6		5.2	4.3	64.4		9	27
	4.332	10.2		4.332	64.4		7.9	4.8	77.1		22	61
	7.406	9.6		7.406	77.1		4.3	0.8	36		17
	1.0985	14.5		1.0985	36		2.3	0.8	44.6		28
	1.57424	2.6		1.57424	44.6		14.8	8.6	42.8
	1.0449	9.6		1.0449	42.8		6	3.1	47.9
	0.0225	5.9		0.0225	47.9		5.1	4.1	25.4
	0.259475	13.7		0.259475	25.4		10.5	5.6	45.1
	4.9708	12.4		4.9708	45.1		3	1.8	44.3
	3.7859	6.8		3.7859	44.3		3.4	1.6	40.9
	1.80428	6		1.80428	40.9		5.8	1.8	52.2
	5	8.4		5	52.2		3.3	3.7	25.4
	0.106744	4		0.106744	25.4		8.9	4.1	27.6
	11.76	10.8		11.76	27.6		3.6	2.1	45.7
	4.693	5.5		4.693	45.7		3.9	2	60.6
	2.64	5.7		2.64	60.6		9.9	5.8	16.2
	0.252	7.7		0.252	49.7		3.4	2.9	49.7
	0.006	7		0.006	82.7		3.1	4.2	13.8
	4.86	8.5		4.86	40.7		4.8	3	82.7
							27.3	18.1	25.9
							3.6	3.6	13.7
							8.3	3.6	33.8
							5.8	0.3	40.7

## Sheet: Fig S2
	Figure S2b
		WT OT1														KO OT1												No OT1
	Day	1	2	3	4	5	6	7	8	9	10	11	12	13	14	1	2	3	4	5	6	7	8	9	10	11	12	1	2	3
	2	15.6	20.8	21.84	13	21.84	58.24	15.6	18.2	15.6	62.4	21.84	29.12	18.72	13	15.6	10.4	18.72	31.2	29.12	13	18.2	31.2	32.76	20.8	13	13	23	21	14
	4	27.6224	32.76	20.02	34.892	26.208	71.9576	16.64	33.488	20.748	21.3408	32.0528	32.032	25.48	13	26.026	24.3048	24.2528	20.6388	13.936	33.15	31.0128	31.096	72.54	37.7936	32.76	62.4	68	39	30
	6	42.224	65.416	73.216	44.4912	54.5792	70.72	25.636	35.4354	72.072	59.488	85.176	39.117	54.6624	45.63	79.5366	76.3818	35.152	106.579	117.39	111.488	48.048	57.408	91.91	66.976	89.024	95.55	90	69	85
	8	93.6	123.552	102.502	50.9184	64.48	120.175	82.368	45.214	112.753	88.452	113.568	54.808	31.46	121.03	101.088	93.8184	65.91	120.12	129.293	129.73	79.6068	87.048	136.032	95.1132	95.1808	133.536	120	99	96
	10	139.23	128.674	115.596	87.0106	87.1416	160.293	111.384	55.1117	202.076	146.682	179.712	123.069	85.6128	130.416	146.54	145.967	68.1408	169.229	134.784	160.16	79.0972	168.223	154.336	145.564	111.8	176.384	150	140	110
	12	155.332	175.259	145.236	117.936	95.5469	204.422	171.6	68.5277	286	237.276	249.6	160.618	122.122	142.805	173.264	180.765	58.968	195.083	151.923	176.176	74.88	307.944	191.1	216.216	99.84	245.008	181.1	212.216	96
	13	187.2	192.465		117.936	98.8416	210.912	205.92	97.0424	338.395		260.26	119.808	141.44		187.408	165.11	65.52	192.192	174.798	189.8	102.96	447	199.29	270.4	118.56	280.8	200.29	256.9	120.86
																													S2e
	S2d	WT OT1+Vax															KO OT1+Vax												Day of death
	Day	1	2	3	4	5	6	7	8	9	10	11	12	13	14	15	1	2	3	4	5	6	7	8	9	10	11		WT	KO
	0	236.221	225.651	228.434	210.912	205.92	338.395	260.26	226.083	312	257.4	272.376	319.176	293.8	350.168	289.536	249.001	266.11	237.898	210.716	255.388	270.4	280.8	354.82	281.58	278.46	334.932		4	5
	1	403.842	343.746	264.722	222.571	393.245	384.384	341.315	321.485								152.88	192.067	224.874	146.016	171.124	155.792	263.64						4	5
	2	525.691	406.967	303.732	388.159	515.549	481.244	487.396	529.693	408.98	471.578	358.878	534.716	328.848	497.197	336.107	133.429	251.68	359.523	146.917	156.499	136.448	291.33	216.782	290.16	242.658	286.416		4	7
	3	798.72	475.613	334.932	585.858	680.225	744.892	591.838	609.752								102.375	182	352.352	194.738	170.352	233.168	230.958						4	7
	4	884	536.25	396.474	661.388	1008.41	1205.04	700.128	1096.16	599.664	688.746	347.256	667.742	411.341	757.528	565.044	116.462	259.35	415.334	200.262	129.792	176.717	183.04	228.914	236.153	224.874	210.095		4
	5	995.904	608.4	396.474	1010.88			810.41									136.469	185.203	364	138.632	130.416	218.4	219.024						5
	6	1106.56	730.08	515.424				880.985		893.693	906.922	363.792	1385.1	473.606	896.376	823.68	127.754	195.206	487.968	157.466	124.488	135.564	176.904	199.056	236.028	246.854	273.37		5
	7							1034.28									135.138	212.99	673.92	145.6	134.368	138.736	176.051						5
	8									1193.4	1050	390.39		589.68	1233.98	1332.19						166.4	182.801	172.224	314.787	312	487.5		6
	9																												6
	10																							193.752	347.49	340.855	576.576		7
	S2f					S2g							S2h					S2j
	WT	KO	WT+Vax	KO+Vax		WT d0	KO d0	WT d4	KO d4	WT d8	KO d8		WT	KO	WT+Vax	KO+Vax		WT	KO	WT+Vax	KO+Vax
	0.045	3.47	8.22	4.01		23.4	15.6	14.1	5.6	13.5	9.1		7.6	8.9	22.7	7.3		0.0001	0.069	0.014	0.043
	0.03	0.15	4.98	30.5		14.6	6.1	24.8	9.5	30	29.3		20.6	14.2	8.9	8.8		0.0001	0.001	0.008	0.19
	0.18	0.56	7.17	12		3	1.7	15.6	5.9	13.5	13.5		18.3	27.2	3.2	1.1		0.024	0.007	0.071	1.01
	0.054	2.46	1.87	17.2		7.4	22.6	13	4.6	6	6.7		29.9	7.8	6.7	8		0.0003	0.033	0.012	0.91
	0.14	3.53	0.2	18.5		2.9	17.3	25	11	19.1	14.2		26.7	14.6	9.9	3.2					0.45
	0.033	0.77	10.6	19.9		5.3	12	34	5.7	15	13.1		33.3	20.8	3.3	2.6					1.24
			9.5	11.1		10.4	3.5	25	4.7	15.1	12.1		15.7	21.2	4.3	5.4					0.52
			1.65	13.9		9.3	14.1	10.8	2	38.9	34.9		56	4	9.1	6.4
				2.3		16.7	9.8	12.6		4.2	3.7		35.4	7.3	41	3.3
								8.5		14.6	2.6				33	4.2
								2		6.5	2.5				1.3	3.1
								5.1		25.1	1.1				15.8	1.7
								3.6			33.7				30.5	2.8
											19.1				45.8	2.3
																8.8

[truncated: 5 more sheets: Fig S3, Fig S4, Fig S5, Fig S6, Fig S7]
